# Supplementary material for: Blue light induces apoptosis and autophagy by promoting ROS‐mediated mitochondrial dysfunction in synovial sarcoma
Source: Cancer Med. 2023 Feb 1;12(8):9668–83. doi: 10.1002/cam4.5664 (PMC10166932; doi:10.1002/cam4.5664)
Supplement: Supplementary file 1 — Data S1 [file CAM4-12-9668-s001.zip]

Archive with 3 entries (3 files):
- cam45664-sup-0001-Figures.pdf
- cam45664-sup-0002-SupplementaryS1.docx
- cam45664-sup-0003-Tables.docx
